# Supplementary material for: Detecting Cage Crossing and Filling Clusters of Magnesium and Carbon Atoms in Zeolite SSZ-13 with Atom Probe Tomography
Source: JACS Au. 2022 Oct 14;2(11):2501–13. doi: 10.1021/jacsau.2c00296 (PMC9709938; doi:10.1021/jacsau.2c00296)
Supplement: Supplementary file 1 — au2c00296_si_002.zip [file au2c00296_si_002.zip]

Archive with 2 entries (2 files):
- vanVreeswijketal_SI_2022.docx
- __MACOSX/._vanVreeswijketal_SI_2022.docx
